# Supplementary material for: Pharmacophore-Based Study: An In Silico Perspective for the Identification of Potential New Delhi Metallo-β-lactamase-1 (NDM-1) Inhibitors
Source: Pharmaceuticals (Basel). 2024 Sep 9;17(9):1183. doi: 10.3390/ph17091183 (PMC11435111; doi:10.3390/ph17091183)
Supplement: Supplementary file 1 [file pharmaceuticals-17-01183-s001.zip]

Archive with 2 entries (2 files):
- Supplementary Sheet S1.xlsx
- Supplementary.pdf
