# Supplementary material for: Pharmacophore-Based Study: An In Silico Perspective for the Identification of Potential New Delhi Metallo-β-lactamase-1 (NDM-1) Inhibitors
Source: Pharmaceuticals (Basel). 2024 Sep 9;17(9):1183. doi: 10.3390/ph17091183 (PMC11435111; doi:10.3390/ph17091183)
Supplement: Supplementary file 1 [file pharmaceuticals-17-01183-s001.zip › Supplementary Sheet S1.xlsx]

## Sheet: Sheet S1
Compound	SMILES	Structure
ZINC14802618	O=C(Cc1coc2ccc3ccccc3c12)Nc1ccc(N2CCCC2=O)c(Cl)c1
ZINC94303138	CS(=O)(=O)SCCNC(=O)[C@H](CCCCNC(=O)CCCCCNC(=O)CCCC[C@@H]1SC[C@@H]2NC(=O)N[C@H]12)NC(=O)c1c(F)c(F)c(N=[N+]=[N-])c(F)c1F
ZINC71983666	CCn1c(=O)c2ccccc2n2c(CNc3ccc(C(=O)N4CCOCC4)c(Cl)c3)nnc12
ZINC02927577	Cc1cc(NC(=O)Cn2c(=O)oc3cc(Cl)ccc32)ccc1N1C(=O)c2ccc(Cl)cc2C1=O
ZINC71986759	Cn1c(=O)c2ccccc2n2c(CNc3ccc(C(=O)N4CCOCC4)c(Cl)c3)nnc12
ZINC71924775	Cc1cc(C(=O)Nc2ccc(N3C(=O)c4ccccc4C3=O)c(Cl)c2)c2ccccc2n1
ZINC71924780	O=C(Nc1ccc(N2C(=O)c3ccccc3C2=O)c(Cl)c1)c1cccc2ncccc12
ZINC02927521	Cc1cc(NC(=O)Cn2c(=O)oc3ccccc32)ccc1N1C(=O)c2ccc(Cl)cc2C1=O
ZINC35548858	CC1(C)[C@]2(C(=O)NNC(=O)C(c3ccccc3)c3ccccc3)CC[C@@]1(C)C(=O)[C@H]2Br
ZINC78607001	CCn1cc(CC(=O)Nc2ccc(C(=O)N3CCCCC3)c(Cl)c2)c2ccccc21
ZINC32932272	O=C(Nc1cccc(-c2nnnn2C2CC2)c1)[C@H]1CCCN1c1ncc(C(F)(F)F)cc1Cl
ZINC32932744	CCN(CC)C(=O)c1ccc(NCc2nnc3n(CC)c(=O)c4ccccc4n23)cc1Cl
ZINC40133417	Cc1nn(-c2ccc(Cl)cc2)c(C)c1CC(=O)Nc1ccc(C(N)=O)c(Cl)c1
ZINC11418769	O=C(Cc1c(F)c(F)c(F)c(F)c1F)Nc1ccc(N2CCCC2=O)c(Cl)c1
ZINC38697967	Cc1cc(NC(=O)Cn2cnc3c2c(=O)n(C)c(=O)n3C)ccc1N1CCCCC1=O
ZINC05441336	CCOc1ccc2ccccc2c1C(=O)Nc1ccc(N2CCCCC2=O)c(C)c1
ZINC05006123	COc1ccccc1Nc1nc(Nc2ccc3ccccc3c2)nc(C)c1[N+](=O)[O-]
ZINC65610187	CO[C@@H](C(=O)Nc1ccc(N2C(=O)c3ccccc3C2=O)c(Cl)c1)c1ccccc1
ZINC57076878	CCN(CC)C(=O)c1ccc(NC(=O)Cc2cc3ccccc3[nH]c2=O)cc1Cl
ZINC24929111	Cc1cccc(-c2n[nH]c(=S)n2CC(=O)Nc2ccc(N3CCCC3=O)c(Cl)c2)c1
ZINC78899383	CN(C(=O)Cc1ccccc1F)c1ccc(NC(=O)Cc2ccccc2F)cc1Cl
ZINC12753875	O=C(Nc1ccc(N2CCCC2=O)c(Cl)c1)Nc1ccc(N2CCCC2=O)c(Cl)c1
ZINC12360899	C[C@H]1CN(C(=O)CSc2nnc(NC(=O)Nc3ccc(F)cc3)s2)C[C@@H](C)O1
ZINC11486594	Cc1cc(NC(=O)Cn2cnc3c2c(=O)n(C)c(=O)n3C)ccc1N1CCCC1=O
ZINC78717525	Cc1cc(NC(=O)c2cc(-c3ccccc3C)nc3c2cnn3C(C)C)ccc1C(=O)NC(C)C
ZINC65610185	CO[C@H](C(=O)Nc1ccc(N2C(=O)c3ccccc3C2=O)c(Cl)c1)c1ccccc1
ZINC14519389	COc1ccc2c(C)c(CCC(=O)Nc3cccc(-c4nnnn4C)c3)c(=O)oc2c1
ZINC11486626	Cc1cc(NC(=O)Cc2csc3nc(-c4ccccc4)cn23)ccc1N1CCCC1=O
ZINC71881695	NC(=O)c1ccc(NC(=O)Cc2cc3c(cc2Br)OCCO3)cc1Cl
ZINC48302108	CN(CC(=O)NNC(=O)c1cc(-c2ccco2)nc2ccccc12)C(=O)c1ccco1
ZINC06606192	Cc1ccc(NC(=O)NC(=O)CN(C)CC(=O)Nc2c(C)cc(C)cc2C)c(C)c1
ZINC31954796	Cc1ccc(-c2nc(C)sc2CC(=O)Nc2ccc(C(N)=O)c(Cl)c2)cc1
ZINC04851213	Cc1ccc(NC(=O)Nc2nnc(SCC(=O)N3CCC(C)CC3)s2)cc1
ZINC01028321	Cc1cc(C)c(NC(=O)[C@H](C)SCC(=O)Nc2ccc3ccccc3c2)c(C)c1
ZINC29142850	O=C(CN1C[C@H](C(=O)N2CCOCC2)Oc2ccccc21)NC(=O)NCCc1cccs1
ZINC14265783	Cc1c(NC(=O)[C@H](C)SCC(=O)Nc2ccc3[nH]c(=O)[nH]c3c2)c(=O)n(-c2ccccc2)n1C
ZINC72008621	CCN(CC)C(=O)c1ccc(NC(=O)Cc2c(C)nc(-c3cccnc3)[nH]c2=O)cc1Cl
ZINC11748858	CCn1c(=O)c2ccccc2n(CC(=O)Nc2ccc(N3CCCC3=O)c(C)c2)c1=O
ZINC04851607	C[C@@H]1CN(C(=O)CSc2nnc(NC(=O)Nc3ccccc3)s2)C[C@@H](C)O1
ZINC40034395	COC(=O)c1c(CC(=O)Nc2ccc(N3CCCC3=O)c(C)c2)[nH]c(C(C)=O)c1C
ZINC78498764	CCN(CC)C(=O)c1ccc(NC(=O)Cc2coc(-c3ccc(Cl)cc3)n2)cc1Cl
control_hydrolyzed-oxacillin	CC1=C(C(=NO1)C2=CC=CC=C2)C(=O)NC(C3NC(C(S3)(C)C)C(=O)O)C(=O)O
ZINC12384097	CC1(C)[C@@H](C(=O)NNC(c2ccccc2)(c2ccccc2)c2ccccc2)CC[C@@]1(C)C(=O)O
ZINC04851208	Cc1ccc(NC(=O)Nc2nnc(SCC(=O)N3CCCCCC3)s2)cc1
ZINC39357686	CC1(C)C(CCC1(C)C(O)=O)C(=O)NC2=NC3=C(S2)C=C(OC(F)(F)F)C=C3
ZINC40868984	Cc1cc(C(=O)N[C@H](c2ccccc2)c2c(O)ccc3ccccc23)ccc1[N+](=O)[O-]
ZINC12741918	COc1ccc(-c2n[nH]c(=S)n2CC(=O)Nc2ccc(N3CCCC3=O)c(C)c2)cc1
ZINC58344565	CCOc1ccc(-c2nc(CC(=O)Nc3ccc(C(=O)N(C)C)c(Cl)c3)cs2)cc1
ZINC04851257	CC1CCN(C(=O)CSc2nnc(NC(=O)Nc3ccc(F)cc3)s2)CC1
ZINC39357685	CC1(C)C(CCC1(C)C(O)=O)C(=O)NC2=NC3=C(S2)C=C(OC(F)(F)F)C=C3
ZINC32764688	O=C(CN1C[C@H](C(=O)N2CCCCC2)Oc2ccccc21)NC(=O)NCCc1cccs1
ZINC78444367	CCN(CC)C(=O)c1ccc(NC(=O)Cc2c(C)[nH]c3ccnn3c2=O)cc1Cl
ZINC13012826	Cc1cccc(-c2n[nH]c(=S)n2CC(=O)Nc2ccc(N3CCCC3=O)c(C)c2)c1
ZINC14481796	COc1cc(C(=O)N[C@H](C)c2cccc3ccccc23)cc(Cl)c1OCC(N)=O
ZINC78556987	CCN(CC)C(=O)c1ccc(NC(=O)Cc2coc(-c3cccs3)n2)cc1Cl
ZINC05393487	CCOc1ccc(Nc2nc(Nc3ccc4ccccc4c3)nc(C)c2[N+](=O)[O-])cc1
ZINC04851606	C[C@H]1CN(C(=O)CSc2nnc(NC(=O)Nc3ccccc3)s2)C[C@H](C)O1
ZINC09743679	C[C@@H]1CN(C(=O)CSc2nnc(NC(=O)Nc3ccc(F)cc3)s2)C[C@@H](C)O1
ZINC38698169	COc1cc(NC(=O)Nc2ccc(N3CCCCC3=O)c(C)c2)cc(OC)c1OC
ZINC09743666	C[C@H]1CN(C(=O)CSc2nnc(NC(=O)Nc3ccc(F)cc3)s2)C[C@H](C)O1
ZINC16818978	C[C@H]1CN(C(=O)CSc2nnc(NC(=O)Nc3ccccc3)s2)C[C@@H](C)O1
ZINC02333181	CCOc1ccc2nc(Nc3nc(C)c(C(C)=O)c(-c4ccc(Cl)cc4)n3)nc(C)c2c1
ZINC19526877	CCN1C[C@@H](C(=O)N2CCC[C@](Cc3ccccc3-c3cccs3)(C(N)=O)C2)CC1=O
ZINC14500916	CSc1nc2ccc(NC(=O)CS[C@@H](C)C(=O)Nc3cc(C)on3)cc2s1
ZINC15419422	Cc1cc(Br)ccc1NC(=O)CN(C)CC(=O)NC(=O)Nc1ccccc1
ZINC06606196	Cc1ccc(NC(=O)NC(=O)CN(C)CC(=O)Nc2ccccc2Cl)c(C)c1
ZINC05253733	CN(C(=O)CSc1nnc(NC(=O)Nc2cccs2)s1)c1ccccc1
